# Supplementary material for: Monitored and Predicted Data for a Diesel Fuel Hydrotreating Reactor
Source: Materials (Basel). 2025 May 25;18(11):2481. doi: 10.3390/ma18112481 (PMC12156934; doi:10.3390/ma18112481)
Supplement: Supplementary file 1 [file materials-18-02481-s001.zip]

Archive with 1 entries (1 files):
- materials-3606433-supplementary.pdf
